# Supplementary material for: A human 3D BBB chip model of acute stroke simulating a reversible penumbra
Source: PLoS One. 2026 Jul 14;21(7):e0352263. doi: 10.1371/journal.pone.0352263 (PMC13367901; doi:10.1371/journal.pone.0352263)
Supplement: S1 Dataset — (XLSX) [file pone.0352263.s011.xlsx]

## Sheet: Raw_Data_S3_Fig_A
Sample ID	Condition	Replicate	Treatment time (h)	Vilability (%)
Control	Culture medium	1	1	95.8
Control	Culture medium	2	1	93.1
Control	Culture medium	3	1	94.1
Control	Culture medium	4	1	96.3
GFM	Glucose-free media	1	1	91.5
GFM	Glucose-free media	2	1	90.4
GFM	Glucose-free media	3	1	92
GFM	Glucose-free media	4	1	90.1
1.25μM	Antimycin-A	1	1	93.3
1.25μM	Antimycin-A	2	1	84.4
1.25μM	Antimycin-A	3	1	96.1
1.25μM	Antimycin-A	4	1	87.5
2.5μM	Antimycin-A	1	1	86.3
2.5μM	Antimycin-A	2	1	84.4
2.5μM	Antimycin-A	3	1	83.8
2.5μM	Antimycin-A	4	1	74.1
5μM	Antimycin-A	1	1	62.3
5μM	Antimycin-A	2	1	79.6
5μM	Antimycin-A	3	1	78.4
5μM	Antimycin-A	4	1	83.5
10μM	Antimycin-A	1	1	88.7
10μM	Antimycin-A	2	1	65.2
10μM	Antimycin-A	3	1	52.9
10μM	Antimycin-A	4	1	75.5
Control	Culture medium	1	3	91.5
Control	Culture medium	2	3	90.4
Control	Culture medium	3	3	92
Control	Culture medium	4	3	90.1
GFM	Glucose-free media	1	3	79.7
GFM	Glucose-free media	2	3	82.8
GFM	Glucose-free media	3	3	82.9
GFM	Glucose-free media	4	3	82.3
1.25μM	Antimycin-A	1	3	68.4
1.25μM	Antimycin-A	2	3	72.7
1.25μM	Antimycin-A	3	3	63.1
1.25μM	Antimycin-A	4	3	78.2
2.5μM	Antimycin-A	1	3	0.94
2.5μM	Antimycin-A	2	3	1.01
2.5μM	Antimycin-A	3	3	0
2.5μM	Antimycin-A	4	3	0.55
5μM	Antimycin-A	1	3	0.22
5μM	Antimycin-A	2	3	0.66
5μM	Antimycin-A	3	3	2.72
5μM	Antimycin-A	4	3	0.4
10μM	Antimycin-A	1	3	0.61
10μM	Antimycin-A	2	3	1.1
10μM	Antimycin-A	3	3	0.56
10μM	Antimycin-A	4	3	1.27

## Sheet: Statistics_S3_Fig_A
Sample ID	Condition	Treatment time (h)	Mean	SD	n	p-value
Control	Culture medium	1	94.825	1.48633	4	-
GFM	Glucose-free media	1	91	0.898146	4	ns
1.25µM	Antimycin-A	1	90.325	5.3319	4	ns
2.5µM	Antimycin-A	1	82.15	5.47144	4	ns
5µM	Antimycin-A	1	75.95	9.35682	4	0.0353
10µM	Antimycin-A	1	70.575	15.2104	4	0.0048
Control	Culture medium	3	91	0.898146	4	-
GFM	Glucose-free media	3	81.925	1.50638	4	0.0024
1.25µM	Antimycin-A	3	70.6	6.40989	4	<0.0001
2.5µM	Antimycin-A	3	0.625	0.463213	4	<0.0001
5µM	Antimycin-A	3	1	1.1608	4	<0.0001
10µM	Antimycin-A	3	0.885	0.353883	4	<0.0001

## Sheet: README_S3_Fig_A
README – Calcein-AM/PI viability Assay (S3_Fig_A)
Sheet: Raw_Data_S3_Fig_A
- Cell viability (%) measured using Calcein-AM/PI staining on Endothelial cell
- Treatment time: 1 and 3hr
- Conditions tested:
- Control (Culture medium)
- Glucose-free media (GFM)
- Antimycin-A at 1.25, 2.5, 5, and 10 µM
- n = 4 biological replicates per group.
Sheet: Statistics_S3_Fig_A
- One-way ANOVA was performed to compare viability across all groups.
- Post-hoc analysis: Brown-Forsythe and Bartlett’s tests indicated significant differences in variance among groups (p < 0.05).
- Statistical significance threshold: p < 0.05
