# Supplementary material for: A human 3D BBB chip model of acute stroke simulating a reversible penumbra
Source: PLoS One. 2026 Jul 14;21(7):e0352263. doi: 10.1371/journal.pone.0352263 (PMC13367901; doi:10.1371/journal.pone.0352263)
Supplement: S2 Dataset — (XLSX) [file pone.0352263.s012.xlsx]

## Sheet: Raw_Data_S3_Fig_B
Sample ID	Condition	Replicate	Treatment time (h)	Vilability (%)
Control	Culture medium	1	1	85.9
Control	Culture medium	2	1	98.5
Control	Culture medium	3	1	92.3
Control	Culture medium	4	1	98
GFM	Glucose-free media	1	1	97.6
GFM	Glucose-free media	2	1	97.2
GFM	Glucose-free media	3	1	96.3
GFM	Glucose-free media	4	1	99.6
1.25μM	Antimycin-A	1	1	94.5
1.25μM	Antimycin-A	2	1	93.9
1.25μM	Antimycin-A	3	1	95.2
1.25μM	Antimycin-A	4	1	95.7
2.5μM	Antimycin-A	1	1	97.5
2.5μM	Antimycin-A	2	1	95.4
2.5μM	Antimycin-A	3	1	93.2
2.5μM	Antimycin-A	4	1	90.7
5μM	Antimycin-A	1	1	99.2
5μM	Antimycin-A	2	1	95.8
5μM	Antimycin-A	3	1	97.3
5μM	Antimycin-A	4	1	95.2
10μM	Antimycin-A	1	1	85.7
10μM	Antimycin-A	2	1	90.6
10μM	Antimycin-A	3	1	84.3
10μM	Antimycin-A	4	1	87.8
Control	Culture medium	1	3	93.8
Control	Culture medium	2	3	97.3
Control	Culture medium	3	3	95.8
Control	Culture medium	4	3	98.7
GFM	Glucose-free media	1	3	92.3
GFM	Glucose-free media	2	3	95.5
GFM	Glucose-free media	3	3	93.9
GFM	Glucose-free media	4	3	97.2
1.25μM	Antimycin-A	1	3	91.1
1.25μM	Antimycin-A	2	3	94.3
1.25μM	Antimycin-A	3	3	92.9
1.25μM	Antimycin-A	4	3	96.8
2.5μM	Antimycin-A	1	3	66
2.5μM	Antimycin-A	2	3	70.4
2.5μM	Antimycin-A	3	3	65.8
2.5μM	Antimycin-A	4	3	64.2
5μM	Antimycin-A	1	3	16.4
5μM	Antimycin-A	2	3	5
5μM	Antimycin-A	3	3	0.9
5μM	Antimycin-A	4	3	1.4
10μM	Antimycin-A	1	3	2.7
10μM	Antimycin-A	2	3	1.3
10μM	Antimycin-A	3	3	1.8
10μM	Antimycin-A	4	3	1

## Sheet: Statistics_S3_Fig_B
Sample ID	Condition	Treatment time (h)	Mean	SD	n	p-value
Control	Culture medium	1	97.9	0.547723	4	-
GFM	Glucose-free media	1	98.5	0.469042	4	ns
1.25µM	Antimycin-A	1	96.125	1.69189	4	ns
2.5µM	Antimycin-A	1	68.6	6.76215	4	ns
5µM	Antimycin-A	1	43.15	4.91969	4	ns
10µM	Antimycin-A	1	21.025	6.68649	4	ns
Control	Culture medium	3	99.525	0.419325	4	-
GFM	Glucose-free media	3	85.875	1.82643	4	ns
1.25µM	Antimycin-A	3	84.675	5.06647	4	ns
2.5µM	Antimycin-A	3	70.025	3.84827	4	<0.0001
5µM	Antimycin-A	3	39.65	5.90734	4	<0.0001
10µM	Antimycin-A	3	17.2	4.90374	4	<0.0001

## Sheet: README_S3_Fig_B
README – Calcein-AM/PI viability Assay (S3_Fig_B)
Sheet: Raw_Data_S3_Fig_B
- Cell viability (%) measured using Calcein-AM/PI staining on Astrocyte
- Treatment time: 1 and 3hr
- Conditions tested:
- Control (Culture medium)
- Glucose-free media (GFM)
- Antimycin-A at 1.25, 2.5, 5, and 10 µM
- n = 4 biological replicates per group.
Sheet: Statistics_Data_S3_Fig_B
- One-way ANOVA was performed to compare viability across all groups.
- Post-hoc analysis: Brown-Forsythe and Bartlett’s tests indicated significant differences in variance among groups (p < 0.05).
- Statistical significance threshold: p < 0.05
