# Supplementary material for: A human 3D BBB chip model of acute stroke simulating a reversible penumbra
Source: PLoS One. 2026 Jul 14;21(7):e0352263. doi: 10.1371/journal.pone.0352263 (PMC13367901; doi:10.1371/journal.pone.0352263)
Supplement: S3 Dataset — (XLSX) [file pone.0352263.s013.xlsx]

## Sheet: Raw_Data_S3_Fig_C
Sample ID	Condition	Replicate	Treatment time (h)	Vilability (%)
Control	Culture medium	1	1	98.2
Control	Culture medium	2	1	99.4
Control	Culture medium	3	1	99.4
Control	Culture medium	4	1	98.8
GFM	Glucose-free media	1	1	96.6
GFM	Glucose-free media	2	1	99.1
GFM	Glucose-free media	3	1	97.6
GFM	Glucose-free media	4	1	98.9
1.25μM	Antimycin-A	1	1	92.4
1.25μM	Antimycin-A	2	1	93.5
1.25μM	Antimycin-A	3	1	97.8
1.25μM	Antimycin-A	4	1	98.2
2.5μM	Antimycin-A	1	1	99.1
2.5μM	Antimycin-A	2	1	97.5
2.5μM	Antimycin-A	3	1	99.5
2.5μM	Antimycin-A	4	1	98.3
5μM	Antimycin-A	1	1	96.9
5μM	Antimycin-A	2	1	93.3
5μM	Antimycin-A	3	1	99.2
5μM	Antimycin-A	4	1	93.7
10μM	Antimycin-A	1	1	95.6
10μM	Antimycin-A	2	1	96.2
10μM	Antimycin-A	3	1	95.5
10μM	Antimycin-A	4	1	94.7
Control	Culture medium	1	3	99.9
Control	Culture medium	2	3	99.6
Control	Culture medium	3	3	99.6
Control	Culture medium	4	3	99.8
GFM	Glucose-free media	1	3	93.3
GFM	Glucose-free media	2	3	97.6
GFM	Glucose-free media	3	3	96.4
GFM	Glucose-free media	4	3	99
1.25μM	Antimycin-A	1	3	96
1.25μM	Antimycin-A	2	3	98.4
1.25μM	Antimycin-A	3	3	97.3
1.25μM	Antimycin-A	4	3	98.6
2.5μM	Antimycin-A	1	3	84.5
2.5μM	Antimycin-A	2	3	90.3
2.5μM	Antimycin-A	3	3	88
2.5μM	Antimycin-A	4	3	91.2
5μM	Antimycin-A	1	3	86.3
5μM	Antimycin-A	2	3	87.5
5μM	Antimycin-A	3	3	89.2
5μM	Antimycin-A	4	3	87.1
10μM	Antimycin-A	1	3	0
10μM	Antimycin-A	2	3	0
10μM	Antimycin-A	3	3	0.6
10μM	Antimycin-A	4	3	0.2

## Sheet: Statistics_S3_Fig_C
Sample ID	Condition	Treatment time (h)	Mean	SD	n	p-value
Control	Culture medium	1	98.95	0.574456	4	-
GFM	Glucose-free media	1	98.05	1.17331	4	ns
1.25µM	Antimycin-A	1	95.475	2.95452	4	ns
2.5µM	Antimycin-A	1	98.6	0.886942	4	ns
5µM	Antimycin-A	1	95.775	2.79449	4	ns
10µM	Antimycin-A	1	95.5	0.616441	4	ns
Control	Culture medium	3	99.725	0.15	4	-
GFM	Glucose-free media	3	96.575	2.42813	4	ns
1.25µM	Antimycin-A	3	97.575	1.19548	4	ns
2.5µM	Antimycin-A	3	88.5	2.98775	4	<0.0001
5µM	Antimycin-A	3	87.525	1.22304	4	<0.0001
10µM	Antimycin-A	3	0.2	0.282843	4	<0.0001

## Sheet: README_S3_Fig_C
README – Calcein-AM/PI viability Assay (S3_Fig_C)
Sheet: Raw_Data_S3_Fig_C
- Cell viability (%) measured using Calcein-AM/PI staining on Endothelial cell
- Treatment time: 1 and 3hr
- Conditions tested:
- Control (Culture medium)
- Glucose-free media (GFM)
- Antimycin-A at 1.25, 2.5, 5, and 10 µM
- n = 4 biological replicates per group.
Sheet: Statistics_S3_Fig_C
- One-way ANOVA was performed to compare viability across all groups.
- Post-hoc analysis: Brown-Forsythe and Bartlett’s tests indicated significant differences in variance among groups (p < 0.05).
- Statistical significance threshold: p < 0.05
