# Supplementary material for: A human 3D BBB chip model of acute stroke simulating a reversible penumbra
Source: PLoS One. 2026 Jul 14;21(7):e0352263. doi: 10.1371/journal.pone.0352263 (PMC13367901; doi:10.1371/journal.pone.0352263)
Supplement: S4 Dataset — (XLSX) [file pone.0352263.s014.xlsx]

## Sheet: Raw_Data_S6_Fig_A
Group	Temp (°C)	RBM3 Intensity	GAPDH Intensity	RBM3/GAPDH Ratio
Endothelial cells	25	5715.07	40186.9	0.142212
Endothelial cells	25	15088.4	38334.6	0.393598
Endothelial cells	25	14979.7	42863.6	0.349474
Endothelial cells	33	47465.2	41044.5	1.15643
Endothelial cells	33	43854	42792.2	1.02481
Endothelial cells	33	45031.4	40988.6	1.09863
Endothelial cells	37	8087.71	35023.7	0.230921
Endothelial cells	37	8617.05	37491.4	0.229841
Endothelial cells	37	24482.3	36281.3	0.67479
Astrocyte	25	24209.2	38037.9	0.636449
Astrocyte	25	39072.9	44098.4	0.886037
Astrocyte	25	29649.8	40141.4	0.738634
Astrocyte	33	44883	45558.3	0.985178
Astrocyte	33	51528.9	43113.7	1.19518
Astrocyte	33	38394.8	39331.5	0.976186
Astrocyte	37	8717.59	39522	0.220575
Astrocyte	37	9206.15	39294.2	0.234288
Astrocyte	37	30986.9	37994.4	0.815564
Pericyte	25	23970.3	41057.9	0.583816
Pericyte	25	31566.8	41248.9	0.765276
Pericyte	25	40234.6	41361.7	0.97275
Pericyte	33	29375.8	25303.7	1.16093
Pericyte	33	29759.8	31326	0.950005
Pericyte	33	44713	34520.5	1.29526
Pericyte	37	7739.71	42485.9	0.182171
Pericyte	37	21758.6	39898.7	0.545345
Pericyte	37	30853.7	38830.4	0.794576

## Sheet: Statistics_S6_Fig_A
Group	Comparison	Mean Difference	95% CI of Difference	Adjusted P Value	Significant?	Summary
Endothelial cells	25 vs 33	-0.7982	(-1.228 to -0.3686)	0.003	Yes	**
Endothelial cells	25 vs 37	-0.0834	(-0.5130 to 0.3462)	0.8275	No	ns
Endothelial cells	33 vs 37	0.7148	(0.2852 to 1.144)	0.0053	Yes	**
Astrocyte	25 vs 33	-0.2985	(-0.8521 to 0.2550)	0.2958	No	ns
Astrocyte	25 vs 37	0.3302	(-0.2234 to 0.8837)	0.2387	No	ns
Astrocyte	33 vs 37	0.6287	(0.07517 to 1.182)	0.0302	Yes	*
Pericyte	25 vs 33	-0.3614	(-0.9454 to 0.2226)	0.2191	No	ns
Pericyte	25 vs 37	0.2666	(-0.3174 to 0.8506)	0.3983	No	ns
Pericyte	33 vs 37	0.628	(0.04404 to 1.212)	0.0377	Yes	*

## Sheet: README_S6_Fig_A
README — RBM3 Western blot (S6_Fig_A)
Sheet: Raw_Data_Figure2A
-Raw band intensity values for RBM3 and GAPDH obtained by Western blotting.
-Samples: Endothelial cells, Astrocytes, and Pericytes.
-Temperature conditions tested: 25°C, 33°C, and 37°C.
-Normalization: RBM3 intensity values were normalized to GAPDH intensity for each sample.
-Raw intensity unit: Arbitrary Unit (A.U.).
Sheet: Statistics_S6_Fig_A
-One-way ANOVA was performed to compare RBM3/GAPDH ratios across temperature groups.
-Post-hoc analysis: Tukey’s multiple comparisons test was used to evaluate differences between groups.
-Statistical significance threshold: p < 0.05.
During image acquisition, molecular weight markers were omitted from the captured field of view due to instrument default settings or focusing on the target bands.
The provided Western blot images are full-length, uncropped, and unprocessed.
No modifications, enhancements, or band alterations have been made.
While markers are not visible in the scan, the original membrane included markers at the time of experiment, and approximate band sizes were inferred based on standard protocols.
