# Supplementary material for: A human 3D BBB chip model of acute stroke simulating a reversible penumbra
Source: PLoS One. 2026 Jul 14;21(7):e0352263. doi: 10.1371/journal.pone.0352263 (PMC13367901; doi:10.1371/journal.pone.0352263)
Supplement: S5 Dataset — (XLSX) [file pone.0352263.s015.xlsx]

## Sheet: Raw_Data_S6_Fig_B
Group	Temp (°C)	RBM3 Intensity	GAPDH Intensity	RBM3/GAPDH Ratio
Endothelial cells	25	11623.9	14786.9	0.786094
Endothelial cells	25	11775.4	16947.8	0.694807
Endothelial cells	25	14659.8	15595.2	0.940019
Endothelial cells	33	18135.9	17597	1.03062
Endothelial cells	33	16851.8	16736.2	1.00691
Endothelial cells	33	19289.7	15290.5	1.26155
Endothelial cells	37	14387.3	15394.2	0.934594
Endothelial cells	37	13750.3	15523.9	0.885751
Endothelial cells	37	11827	15166.1	0.779833
Astrocyte	25	11808	15403.4	0.766584
Astrocyte	25	13300.6	14790.8	0.89925
Astrocyte	25	14597.3	16506.7	0.88433
Astrocyte	33	20779.9	15811.7	1.31421
Astrocyte	33	25663.5	16552.5	1.55043
Astrocyte	33	21644.9	15873.9	1.36355
Astrocyte	37	12313.5	13521.5	0.910661
Astrocyte	37	12742.7	14549	0.875848
Astrocyte	37	17183.7	13944.5	1.23229
Pericyte	25	10809.5	15451.4	0.699582
Pericyte	25	8894.91	15583.4	0.570795
Pericyte	25	8271.42	15586.5	0.530678
Pericyte	33	15395.3	9447.25	1.62961
Pericyte	33	15792.6	11831.3	1.33482
Pericyte	33	9988.22	13096	0.762694
Pericyte	37	12103.4	16043.5	0.75441
Pericyte	37	12692.8	15035.6	0.844181
Pericyte	37	10787.1	14724.1	0.732616

## Sheet: Statistics_S6_Fig_B
Group	Comparison	Mean Difference	95% CI of Difference	Adjusted P Value	Significant?	Summary
Endothelial cells	25 vs 33	-0.2927	(-0.5870 to 0.001612)	0.051	No	ns
Endothelial cells	25 vs 37	-0.05977	(-0.3541 to 0.2345)	0.8134	No	ns
Endothelial cells	33 vs 37	0.2329	(-0.06138 to 0.5272)	0.1118	No	ns
Astrocyte	25 vs 33	-0.5593	(-0.9119 to -0.2067)	0.0067	Yes	**
Astrocyte	25 vs 37	-0.1562	(-0.5088 to 0.1964)	0.4172	No	ns
Astrocyte	33 vs 37	0.4031	(0.05054 to 0.7557)	0.0294	Yes	*
Pericyte	25 vs 33	-0.642	(-1.298 to 0.01380)	0.0541	No	ns
Pericyte	25 vs 37	-0.1767	(-0.8325 to 0.4791)	0.7016	No	ns
Pericyte	33 vs 37	0.4653	(-0.1905 to 1.121)	0.1541	No	ns

## Sheet: README_S6_Fig_B
README — CIRBP Western blot (S6_Fig_B)
Sheet: Raw_Data_S6_Fig_B
-Raw band intensity values for CIRBP and GAPDH obtained by Western blotting.
-Samples: Endothelial cells, Astrocytes, and Pericytes.
-Temperature conditions tested: 25°C, 33°C, and 37°C.
-Normalization: CIRBP intensity values were normalized to GAPDH intensity for each sample.
-Raw intensity unit: Arbitrary Unit (A.U.).
Sheet: Statistics_S6_Fig_B
-One-way ANOVA was performed to compare CIRBP/GAPDH ratios across temperature groups.
-Post-hoc analysis: Tukey’s multiple comparisons test was used to evaluate differences between groups.
-Statistical significance threshold: p < 0.05.
During image acquisition, molecular weight markers were omitted from the captured field of view due to instrument default settings or focusing on the target bands.
The provided Western blot images are full-length, uncropped, and unprocessed.
No modifications, enhancements, or band alterations have been made.
While markers are not visible in the scan, the original membrane included markers at the time of experiment, and approximate band sizes were inferred based on standard protocols.
