# Supplementary material for: A human 3D BBB chip model of acute stroke simulating a reversible penumbra
Source: PLoS One. 2026 Jul 14;21(7):e0352263. doi: 10.1371/journal.pone.0352263 (PMC13367901; doi:10.1371/journal.pone.0352263)
Supplement: S6 Dataset — (XLSX) [file pone.0352263.s016.xlsx]

## Sheet: Raw_Data_S7_Fig_B
Sample ID	Condition	Replicate	Treatment time (h)	Vilability (%)
Control	Culture medium	1	1	98.3
Control	Culture medium	2	1	98
Control	Culture medium	3	1	98.2
Control	Culture medium	4	1	97.1
GFM	Glucose-free media	1	1	98.7
GFM	Glucose-free media	2	1	98.7
GFM	Glucose-free media	3	1	98.8
GFM	Glucose-free media	4	1	97.8
1.25μM	Antimycin-A	1	1	96.4
1.25μM	Antimycin-A	2	1	96.8
1.25μM	Antimycin-A	3	1	97.6
1.25μM	Antimycin-A	4	1	93.7
2.5μM	Antimycin-A	1	1	59.8
2.5μM	Antimycin-A	2	1	66.8
2.5μM	Antimycin-A	3	1	74.3
2.5μM	Antimycin-A	4	1	73.5
5μM	Antimycin-A	1	1	41.1
5μM	Antimycin-A	2	1	49.2
5μM	Antimycin-A	3	1	44.6
5μM	Antimycin-A	4	1	37.7
10μM	Antimycin-A	1	1	24.6
10μM	Antimycin-A	2	1	28.6
10μM	Antimycin-A	3	1	16.4
10μM	Antimycin-A	4	1	30
Control	Culture medium	1	3	98.9
Control	Culture medium	2	3	99.7
Control	Culture medium	3	3	99.7
Control	Culture medium	4	3	99.8
GFM	Glucose-free media	1	3	88.3
GFM	Glucose-free media	2	3	83.9
GFM	Glucose-free media	3	3	85.9
GFM	Glucose-free media	4	3	85.4
1.25μM	Antimycin-A	1	3	78.3
1.25μM	Antimycin-A	2	3	83.2
1.25μM	Antimycin-A	3	3	87.3
1.25μM	Antimycin-A	4	3	89
2.5μM	Antimycin-A	1	3	67.7
2.5μM	Antimycin-A	2	3	70
2.5μM	Antimycin-A	3	3	66.3
2.5μM	Antimycin-A	4	3	74.9
5μM	Antimycin-A	1	3	40
5μM	Antimycin-A	2	3	46.4
5μM	Antimycin-A	3	3	36.1
5μM	Antimycin-A	4	3	33.5
10μM	Antimycin-A	1	3	10.9
10μM	Antimycin-A	2	3	14.2
10μM	Antimycin-A	3	3	5.5
10μM	Antimycin-A	4	3	18.5

## Sheet: Statistics_S7_Fig_B
Sample ID	Condition	Treatment time (h)	Mean	SD	n	p-value
Control	Culture medium	1	97.9	0.547723	4	-
GFM	Glucose-free media	1	98.5	0.469042	4	-
1.25µM	Antimycin-A	1	96.125	1.69189	4	-
2.5µM	Antimycin-A	1	68.6	6.76215	4	<0.0001
5µM	Antimycin-A	1	43.15	4.91969	4	<0.0001
10µM	Antimycin-A	1	21.025	6.68649	4	<0.0001
Control	Culture medium	3	99.525	0.419325	4	-
GFM	Glucose-free media	3	85.875	1.82643	4	0.0022
1.25µM	Antimycin-A	3	84.675	5.06647	4	0.0008
2.5µM	Antimycin-A	3	70.025	3.84827	4	<0.0001
5µM	Antimycin-A	3	39.65	5.90734	4	<0.0001
10µM	Antimycin-A	3	17.2	4.90374	4	<0.0001

## Sheet: README_S7_Fig_B
README – Calcein-AM/PI viability Assay (S7_Fig_B)
Sheet: Raw_Data_S7_Fig_B
- Cell viability (%) measured using Calcein-AM/PI staining on Emulate chip
- Treatment time: 1 and 3hr
- Conditions tested:
- Control (Culture medium)
- Glucose-free media (GFM)
- Antimycin-A at 1.25, 2.5, 5, and 10 µM
- n = 4 biological replicates per group.
Sheet: Statistics_S7_Fig_B
- One-way ANOVA was performed to compare viability across all groups.
- Post-hoc analysis: Brown-Forsythe and Bartlett’s tests indicated significant differences in variance among groups (p < 0.05).
- Statistical significance threshold: p < 0.05
