# Supplementary material for: A human 3D BBB chip model of acute stroke simulating a reversible penumbra
Source: PLoS One. 2026 Jul 14;21(7):e0352263. doi: 10.1371/journal.pone.0352263 (PMC13367901; doi:10.1371/journal.pone.0352263)
Supplement: S7 Dataset — (XLSX) [file pone.0352263.s017.xlsx]

## Sheet: Raw_Data_S8_Fig_C
Sample ID	Condition	Replicate	FITC-Dextran (kDa)	Fluorecence Intednsity
NC	No cell	1	4	4698.4
NC	No cell	2	4	4626.9
NC	No cell	3	4	4815.5
EC	Endothelial cell	1	4	3228.1
EC	Endothelial cell	2	4	3420.3
EC	Endothelial cell	3	4	3413.3
BBB	BBB model	1	4	464.93
BBB	BBB model	2	4	491.8
BBB	BBB model	3	4	434.27
NC	No cell	1	40	2317.7
NC	No cell	2	40	2222.5
NC	No cell	3	40	2325.5
EC	Endothelial cell	1	40	1151.8
EC	Endothelial cell	2	40	1179.6
EC	Endothelial cell	3	40	1148.7
BBB	BBB model	1	40	307.18
BBB	BBB model	2	40	338.25
BBB	BBB model	3	40	303.73

## Sheet: Statistics_S8_Fig_C
Sample ID	Condition	FITC-Dextran (kDa)	Mean	SD	n	p-value
NC	No cell	4	4713.6	95.2143	3	-
EC	Endothelial cell	4	3353.9	109.002	3	<0.0001
BBB	BBB model	4	463.667	28.7858	3	<0.0001
NC	No cell	40	2288.57	57.3482	3	-
EC	Endothelial cell	40	1160.03	17.016	3	<0.0001
BBB	BBB model	40	316.387	19.0126	3	<0.0001

## Sheet: README_S8_Fig_C
README - FITC-Dextran Permeability Assay (S8_Fig_C)
Sheet: Raw_Data_S8_Fig_C
- Raw fluorescence intensity values measured after FITC-Dextran permeability assay.
- Two molecular weights used: 4 kDa and 40 kDa.
- Three conditions: No cell (NC), Endothelial cell (EC), BBB model (BBB).
- n = 3 biological replicates per group.
Sheet: Statistics_S8_Fig_C
- Mean, SD, n, and p-values calculated for each group.
- Statistical test: unpaired two-tailed Student’s t-test.
- **** p < 0.0001 vs. No Cell (4 kDa)
- #### p < 0.0001 vs. No Cell (40 kDa)
