# Supplementary material for: A human 3D BBB chip model of acute stroke simulating a reversible penumbra
Source: PLoS One. 2026 Jul 14;21(7):e0352263. doi: 10.1371/journal.pone.0352263 (PMC13367901; doi:10.1371/journal.pone.0352263)
Supplement: S8 Dataset — (XLSX) [file pone.0352263.s018.xlsx]

## Sheet: Raw_Data_S8_Fig_B
Sample ID	Condition	Replicate	TEER (Ω·cm²)
EC	Endothelial cell	1	50
EC	Endothelial cell	2	54
EC	Endothelial cell	3	55
EC	Endothelial cell	4	59
EC	Endothelial cell	5	58
BBB	BBB model	1	69
BBB	BBB model	2	64
BBB	BBB model	3	73
BBB	BBB model	4	70
BBB	BBB model	5	74

## Sheet: Statistics_S8_Fig_B
Group	Mean	SD	n	p-value (vs EC)
Endothelial cell	55.2	3.35	5	ns
BBB model	70	3.81	5	0.0003

## Sheet: README_S8_Fig_B
README – TEER Measurement (S8_Fig_B)
Sheet: Raw_Data_S8_Fig_B
- Raw TEER (transendothelial electrical resistance) values measured using an EVOM2 voltohmmeter.
- Two experimental groups: Endothelial cell (EC) and BBB model (BBB).
- TEER unit: Ω·cm² (Ohm × cm²)
- n = 5 biological replicates per group.
Sheet: Statistics_S8_Fig_B
- Mean, SD, n, and p-values calculated for each group.
- Statistical test: unpaired two-tailed Student’s t-test.
- p = 0.0003 vs. Endothelial cell
