# Supplementary material for: A human 3D BBB chip model of acute stroke simulating a reversible penumbra
Source: PLoS One. 2026 Jul 14;21(7):e0352263. doi: 10.1371/journal.pone.0352263 (PMC13367901; doi:10.1371/journal.pone.0352263)
Supplement: S9 Dataset — (XLSX) [file pone.0352263.s019.xlsx]

## Sheet: Raw_Data_Fig3_A_CIRBP
Group	CIRBP Intensity	GAPDH Intensity	CIRBP/GAPDH Ratio
STR	0.672523	29136	2.30822e-05
STR	0.39511	25978.5	1.52091e-05
STR	0.416349	24802.5	1.67865e-05
STR	0.686189	26078.5	2.63124e-05
NOR	0.786569	29136	2.69965e-05
NOR	0.266538	25978.5	1.02599e-05
NOR	0.181763	24802.5	7.32839e-06
NOR	0.44403	26078.5	1.70267e-05
STR+RCL	0.737811	29136	2.5323e-05
STR+RCL	0.331421	25978.5	1.27575e-05
STR+RCL	0.276357	24802.5	1.11423e-05
STR+RCL	0.485916	26078.5	1.86328e-05
HYPO	0.965835	29136	3.31492e-05
HYPO	0.468527	25978.5	1.80352e-05
HYPO	0.665491	24802.5	2.68316e-05
HYPO	0.745835	26078.5	2.85996e-05
STR+RCL+HYPO	0.716956	29136	2.46072e-05
STR+RCL+HYPO	0.369186	25978.5	1.42112e-05
STR+RCL+HYPO	0.877822	24802.5	3.53924e-05
STR+RCL+HYPO	0.873788	26078.5	3.3506e-05

## Sheet: Statistics_Fig3_A_CIRBP
Tukey's multiple comparisons test	Mean Difference	95% CI of Difference	Adjusted P Value	Significant?	Summary
STR vs. NOR	0.2018	(-0.2819 to 0.6854)	0.6564	No	ns
STR vs. STR+RCL	0.1347	(-0.3490 to 0.6183)	0.8843	No	ns
STR vs. HYPO	-0.1274	(-0.6110 to 0.3562)	0.9026	No	ns
STR vs. STR+RCL+HYPO	-0.2077	(-0.6913 to 0.2759)	0.6335	No	ns
NOR vs. STR+RCL	-0.06712	(-0.5508 to 0.4165)	0.9896	No	ns
NOR vs. HYPO	-0.3292	(-0.8128 to 0.1545)	0.2409	No	ns
NOR vs. STR+RCL+HYPO	-0.4095	(-0.8931 to 0.07415)	0.1086	No	ns
STR+RCL vs. HYPO	-0.2621	(-0.7457 to 0.2216)	0.4322	No	ns
STR+RCL vs. STR+RCL+HYPO	-0.3424	(-0.8260 to 0.1413)	0.2125	No	ns
HYPO vs. STR+RCL+HYPO	-0.08031	(-0.5639 to 0.4033)	0.9799	No	ns

## Sheet: README_Fig3_A_CIRBP
README — CIRBP Western blot (Fig3_A)
Sheet: Raw_Data_Fig3_A_CIRBP
-Raw band intensity values forCIRBP and GAPDH obtained by Western blotting.
-Samples: STR, NOR, STR+RCL, HYPO, STR+RCL+HYPO.
-Normalization: CIRBP intensity values were normalized to GAPDH intensity for each sample.
-Raw intensity unit: Arbitrary Unit (A.U.).
-n = 4 biological replicates per group.
Sheet: Statistics_Fig3_A_CIRBP
-One-way ANOVA was performed to compare CIRBP/GAPDH ratios across groups.
-Post-hoc analysis: Tukey’s multiple comparisons test was used.
-Statistical significance threshold: p < 0.05.
