# Supplementary material for: A human 3D BBB chip model of acute stroke simulating a reversible penumbra
Source: PLoS One. 2026 Jul 14;21(7):e0352263. doi: 10.1371/journal.pone.0352263 (PMC13367901; doi:10.1371/journal.pone.0352263)
Supplement: S10 Dataset — (XLSX) [file pone.0352263.s020.xlsx]

## Sheet: Raw_Data_Fig3_A_HIF1a
Group	HIF1a Intensity	GAPDH Intensity	HIF1a/GAPDH Ratio
STR	1.03929	29136	3.56705e-05
STR	0.94108	25978.5	3.62253e-05
STR	0.785549	24802.5	3.16721e-05
STR	0.880588	26078.5	3.37668e-05
NOR	1.05083	29136	3.60662e-05
NOR	0.29534	25978.5	1.13686e-05
NOR	0.408472	24802.5	1.6469e-05
NOR	0.440752	26078.5	1.6901e-05
STR+RCL	0.394844	29136	1.35518e-05
STR+RCL	0.402898	25978.5	1.55089e-05
STR+RCL	0.642295	24802.5	2.58963e-05
STR+RCL	0.592493	26078.5	2.27196e-05
HYPO	0.439562	29136	1.50866e-05
HYPO	0.304987	25978.5	1.174e-05
HYPO	0.61262	24802.5	2.46999e-05
HYPO	0.534478	26078.5	2.0495e-05
STR+RCL+HYPO	0.486252	29136	1.6689e-05
STR+RCL+HYPO	0.346131	25978.5	1.33237e-05
STR+RCL+HYPO	0.634819	24802.5	2.55949e-05
STR+RCL+HYPO	0.670295	26078.5	2.5703e-05

## Sheet: Statistics_Fig3_A_HIF1a
Tukey's multiple comparisons test	Mean Difference	95% CI of Difference	Adjusted P Value	Significant?	Summary
STR vs. NOR	0.4876	(0.1369 to 0.8382)	0.007	Yes	**
STR vs. STR+RCL	0.3232	(-0.02742 to 0.6738)	0.0745	No	ns
STR vs. HYPO	0.385	(0.03444 to 0.7356)	0.0303	Yes	*
STR vs. STR+RCL+HYPO	0.3187	(-0.03194 to 0.6693)	0.0795	No	ns
NOR vs. STR+RCL	-0.1644	(-0.5150 to 0.1862)	0.5605	No	ns
NOR vs. HYPO	-0.1025	(-0.4531 to 0.2481)	0.8658	No	ns
NOR vs. STR+RCL+HYPO	-0.1689	(-0.5195 to 0.1817)	0.5369	No	ns
STR+RCL vs. HYPO	0.06187	(-0.2887 to 0.4125)	0.975	No	ns
STR+RCL vs. STR+RCL+HYPO	-0.00452	(-0.3551 to 0.3461)	>0.9999	No	ns
HYPO vs. STR+RCL+HYPO	-0.06639	(-0.4170 to 0.2842)	0.9679	No	ns

## Sheet: README_Fig3_A_HIF1a
README — HIF-1α Western blot (Fig3_A)
Sheet: Raw_Data_Fig3_A_HIF1a
-Raw band intensity values for HIF-1α and GAPDH obtained by Western blotting.
-Samples: STR, NOR, STR+RCL, HYPO, STR+RCL+HYPO.
-Normalization: HIF-1α intensity values were normalized to GAPDH intensity for each sample.
-Raw intensity unit: Arbitrary Unit (A.U.).
-n = 4 biological replicates per group.
Sheet: Statistics_Fig3_A_HIF1a
-One-way ANOVA was performed to compare HIF-1α/GAPDH ratios across groups.
-Post-hoc analysis: Tukey’s multiple comparisons test was used.
-Statistical significance threshold: p < 0.05.
