# Supplementary material for: A human 3D BBB chip model of acute stroke simulating a reversible penumbra
Source: PLoS One. 2026 Jul 14;21(7):e0352263. doi: 10.1371/journal.pone.0352263 (PMC13367901; doi:10.1371/journal.pone.0352263)
Supplement: S11 Dataset — (XLSX) [file pone.0352263.s021.xlsx]

## Sheet: Raw_Data_Fig3_A_RBM3
Group	RBM3 Intensity	GAPDH Intensity	RBM3/GAPDH Ratio
STR	0.451967	29136	1.55123e-05
STR	0.548429	25978.5	2.11109e-05
STR	0.679438	24802.5	2.73939e-05
STR	0.50081	26078.5	1.92039e-05
NOR	0.644374	29136	2.21161e-05
NOR	0.576062	25978.5	2.21746e-05
NOR	0.516625	24802.5	2.08295e-05
NOR	0.455135	26078.5	1.74525e-05
STR+RCL	1.26938	29136	4.35676e-05
STR+RCL	0.501102	25978.5	1.92891e-05
STR+RCL	0.695966	24802.5	2.80603e-05
STR+RCL	0.470407	26078.5	1.80381e-05
HYPO	1.10618	29136	3.7966e-05
HYPO	0.642069	25978.5	2.47154e-05
HYPO	0.923215	24802.5	3.72226e-05
HYPO	0.666485	26078.5	2.55569e-05
STR+RCL+HYPO	0.888659	29136	3.05004e-05
STR+RCL+HYPO	0.398571	25978.5	1.53423e-05
STR+RCL+HYPO	0.868342	24802.5	3.50102e-05
STR+RCL+HYPO	0.638017	26078.5	2.44652e-05

## Sheet: Statistics_Fig3_A_RBM3
Tukey's multiple comparisons test	Mean Difference	95% CI of Difference	Adjusted P Value	Significant?	Summary
STR vs. NOR	0.06029	-0.3321 to 0.4527	0.9849	No	ns
STR vs. STR+RCL	0.0204	-0.3720 to 0.4128	0.9998	No	ns
STR vs. HYPO	-0.1677	-0.5601 to 0.2247	0.6374	No	ns
STR vs. STR+RCL+HYPO	-0.05875	-0.4511 to 0.3336	0.9863	No	ns
NOR vs. STR+RCL	-0.03988	-0.4323 to 0.3525	0.9968	No	ns
NOR vs. HYPO	-0.228	-0.6204 to 0.1644	0.3704	No	ns
NOR vs. STR+RCL+HYPO	-0.119	-0.5114 to 0.2734	0.8503	No	ns
STR+RCL vs. HYPO	-0.1881	-0.5805 to 0.2043	0.5412	No	ns
STR+RCL vs. STR+RCL+HYPO	-0.07915	-0.4715 to 0.3132	0.9599	No	ns
HYPO vs. STR+RCL+HYPO	0.1089	-0.2834 to 0.5013	0.8853	No	ns

## Sheet: README_Fig3_A_RBM3
README — RBM3 Western blot (Fig3_A)
Sheet: Raw_Data_Fig3_A_RBM3
-Raw band intensity values for RBM3P and GAPDH obtained by Western blotting.
-Samples: STR, NOR, STR+RCL, HYPO, STR+RCL+HYPO.
-Normalization: CIRBP intensity values were normalized to GAPDH intensity for each sample.
-Raw intensity unit: Arbitrary Unit (A.U.).
-n = 4 biological replicates per group.
Sheet: Statistics_Fig3_A_RBM3
-One-way ANOVA was performed to compare RBM3/GAPDH ratios across groups.
-Post-hoc analysis: Tukey’s multiple comparisons test was used.
-Statistical significance threshold: p < 0.05.
