# Supplementary material for: A human 3D BBB chip model of acute stroke simulating a reversible penumbra
Source: PLoS One. 2026 Jul 14;21(7):e0352263. doi: 10.1371/journal.pone.0352263 (PMC13367901; doi:10.1371/journal.pone.0352263)
Supplement: S12 Dataset — (XLSX) [file pone.0352263.s022.xlsx]

## Sheet: Raw_Data_Fig3_C
Sample ID	Target Gene	Ct Value	Housekeeping Gene	Housekeeping Ct Value	ΔCt (Target Ct - Housekeeping average Ct)	ΔΔCt ΔCt(sample) - average ΔCt(control)	Fold Change (2^-ΔΔCt)
STR	ZO-1	27.87	GAPDH	15.31	11.9533	0.00666667	1.00463
STR	ZO-1	27.79	GAPDH	15.49	11.8733	0.0866667	1.06191
STR	ZO-1	27.97	GAPDH	15.43	12.0533	-0.0933333	0.937354
NOR	ZO-1	27.83	GAPDH	15.88	11.9133	0.0466667	1.03288
NOR	ZO-1	27.43	GAPDH	15.75	11.5133	0.446667	1.36289
NOR	ZO-1	27.86	GAPDH	15.86	11.9433	0.0166667	1.01162
STR+RCL	ZO-1	23.2	GAPDH	17.18	7.28333	4.67667	25.5751
STR+RCL	ZO-1	23.21	GAPDH	17.11	7.29333	4.66667	25.3984
STR+RCL	ZO-1	23.38	GAPDH	17.14	7.46333	4.49667	22.5752
HYPO	ZO-1	23.51	GAPDH	13.83	7.59333	4.36667	20.6299
HYPO	ZO-1	22.62	GAPDH	14.35	6.70333	5.25667	38.2309
HYPO	ZO-1	23.45	GAPDH	14.71	7.53333	4.42667	21.506
STR+RCL+HYPO	ZO-1	23.49	GAPDH	16.92	7.57333	4.38667	20.9179
STR+RCL+HYPO	ZO-1	23.62	GAPDH	16.91	7.70333	4.25667	19.1154
STR+RCL+HYPO	ZO-1	23.31	GAPDH	16.88	7.39333	4.56667	23.6976
STR	OCLN	25.02	GAPDH	15.31	9.10333	0.276667	1.21139
STR	OCLN	25.34	GAPDH	15.49	9.42333	-0.0433333	0.97041
STR	OCLN	25.53	GAPDH	15.43	9.61333	-0.233333	0.850667
NOR	OCLN	25.93	GAPDH	15.88	10.0133	-0.633333	0.644685
NOR	OCLN	25.33	GAPDH	15.75	9.41333	-0.0333333	0.97716
NOR	OCLN	25.72	GAPDH	15.86	9.80333	-0.423333	0.7457
STR+RCL	OCLN	26.51	GAPDH	17.18	10.5933	-1.21333	0.431271
STR+RCL	OCLN	26.3	GAPDH	17.11	10.3833	-1.00333	0.498846
STR+RCL	OCLN	26.68	GAPDH	17.14	10.7633	-1.38333	0.383332
HYPO	OCLN	26.39	GAPDH	13.83	10.4733	-1.09333	0.468677
HYPO	OCLN	26.39	GAPDH	14.35	10.4733	-1.09333	0.468677
HYPO	OCLN	26.71	GAPDH	14.71	10.7933	-1.41333	0.375443
STR+RCL+HYPO	OCLN	27.17	GAPDH	16.92	11.2533	-1.87333	0.272942
STR+RCL+HYPO	OCLN	27.27	GAPDH	16.91	11.3533	-1.97333	0.254664
STR+RCL+HYPO	OCLN	27.31	GAPDH	16.88	11.3933	-2.01333	0.2477
STR	VECAD	20.3	GAPDH	15.31	4.38333	0.00666667	1.00463
STR	VECAD	20.43	GAPDH	15.49	4.51333	-0.123333	0.918064
STR	VECAD	20.19	GAPDH	15.43	4.27333	0.116667	1.08423
NOR	VECAD	21.64	GAPDH	15.88	5.72333	-1.33333	0.39685
NOR	VECAD	20.8	GAPDH	15.75	4.88333	-0.493333	0.710382
NOR	VECAD	21.63	GAPDH	15.86	5.71333	-1.32333	0.399611
STR+RCL	VECAD	22.96	GAPDH	17.18	7.04333	-2.65333	0.158952
STR+RCL	VECAD	23.08	GAPDH	17.11	7.16333	-2.77333	0.146266
STR+RCL	VECAD	22.89	GAPDH	17.14	6.97333	-2.58333	0.166855
HYPO	VECAD	23.56	GAPDH	13.83	7.64333	-3.25333	0.104869
HYPO	VECAD	22.78	GAPDH	14.35	6.86333	-2.47333	0.180075
HYPO	VECAD	22.72	GAPDH	14.71	6.80333	-2.41333	0.187722
STR+RCL+HYPO	VECAD	22.62	GAPDH	16.92	6.70333	-2.31333	0.201195
STR+RCL+HYPO	VECAD	22.54	GAPDH	16.91	6.62333	-2.23333	0.212667
STR+RCL+HYPO	VECAD	22.24	GAPDH	16.88	6.32333	-1.93333	0.261824

## Sheet: Statistics_Fig3_C
Tukey's multiple comparisons test	Target Gene	Mean Difference	95% CI of Difference	Adjusted P Value	Significant?	Summary
STR vs. NOR	ZO-1	-0.111	-0.2087 to -0.01332	0.0225	Yes	*
STR vs. STR+RCL	ZO-1	-0.1617	-0.2594 to -0.06401	0.001	Yes	**
STR vs. HYPO	ZO-1	-0.1123	-0.2100 to -0.01466	0.0208	Yes	*
STR vs. STR+RCL+HYPO	ZO-1	-0.2368	-0.3345 to -0.1391	<0.0001	Yes	****
NOR vs. STR+RCL	ZO-1	-0.05069	-0.1484 to 0.04700	0.5179	No	ns
NOR vs. HYPO	ZO-1	-0.001335	-0.09903 to 0.09635	>0.9999	No	ns
NOR vs. STR+RCL+HYPO	ZO-1	-0.1258	-0.2235 to -0.02810	0.0091	Yes	**
STR+RCL vs. HYPO	ZO-1	0.04936	-0.04833 to 0.1470	0.5424	No	ns
STR+RCL vs. STR+RCL+HYPO	ZO-1	-0.0751	-0.1728 to 0.02259	0.1761	No	ns
HYPO vs. STR+RCL+HYPO	ZO-1	-0.1245	-0.2221 to -0.02677	0.0099	Yes	**
STR vs. NOR	OCLN	-0.1214	-0.2344 to -0.008386	0.0334	Yes	*
STR vs. STR+RCL	OCLN	-0.1251	-0.2298 to -0.02051	0.0171	Yes	*
STR vs. HYPO	OCLN	-0.2129	-0.3260 to -0.09994	0.0005	Yes	***
STR vs. STR+RCL+HYPO	OCLN	-0.1352	-0.2482 to -0.02221	0.0171	Yes	*
NOR vs. STR+RCL	OCLN	-0.003736	-0.1167 to 0.1093	>0.9999	No	ns
NOR vs. HYPO	OCLN	-0.09155	-0.2124 to 0.02926	0.1765	No	ns
NOR vs. STR+RCL+HYPO	OCLN	-0.01382	-0.1346 to 0.1070	0.9957	No	ns
STR+RCL vs. HYPO	OCLN	-0.08782	-0.2008 to 0.02519	0.1605	No	ns
STR+RCL vs. STR+RCL+HYPO	OCLN	-0.01009	-0.1231 to 0.1029	0.9984	No	ns
HYPO vs. STR+RCL+HYPO	OCLN	0.07773	-0.04308 to 0.1985	0.3007	No	ns
STR vs. NOR	VECAD	-0.1572	-0.2963 to -0.01804	0.0238	Yes	*
STR vs. STR+RCL	VECAD	-0.3496	-0.4887 to -0.2105	<0.0001	Yes	****
STR vs. HYPO	VECAD	-0.1071	-0.2463 to 0.03197	0.1722	No	ns
STR vs. STR+RCL+HYPO	VECAD	-0.1486	-0.2877 to -0.009446	0.034	Yes	*
NOR vs. STR+RCL	VECAD	-0.1925	-0.3213 to -0.06366	0.0029	Yes	**
NOR vs. HYPO	VECAD	0.05001	-0.07879 to 0.1788	0.7461	No	ns
NOR vs. STR+RCL+HYPO	VECAD	0.008597	-0.1202 to 0.1374	0.9995	No	ns
STR+RCL vs. HYPO	VECAD	0.2425	0.1137 to 0.3713	0.0003	Yes	***
STR+RCL vs. STR+RCL+HYPO	VECAD	0.2011	0.07225 to 0.3299	0.002	Yes	**
HYPO vs. STR+RCL+HYPO	VECAD	-0.04142	-0.1702 to 0.08738	0.8502	No	ns

## Sheet: README_Fig3_C
README – qPCR Analysis for ZO-1, OCLN, and VECAD (Fig3_C)
Sheet: Raw_Data_Fig3_C
-Raw Ct values for target genes (ZO-1, OCLN, VECAD) and housekeeping gene (GAPDH).
-Samples: STR, NOR, STR+RCL, HYPO, STR+RCL+HYPO.
-ΔCt calculated as (Target Ct - Housekeeping Ct) for each sample.
-ΔΔCt calculated relative to the average ΔCt of the NOR group (control).
-Fold Change calculated as 2^-ΔΔCt for each sample.
-n = 3 biological replicates per group for each target gene.
Sheet: Statistics_Fig3_C
-One-way ANOVA was performed to compare relative gene expression (2^-ΔΔCt) across groups.
-Post-hoc analysis: Tukey’s multiple comparisons test was conducted for pairwise group comparisons.
-Statistical significance threshold: p < 0.05.
-Statistical significance is summarized using standard notation: ns (not significant), * (p < 0.05), ** (p < 0.01), *** (p < 0.001), **** (p < 0.0001).
